# Supplementary material for: The Effect of Semaglutide on Pancreatic β-Cell Function in Adults with Type 2 Diabetes: A Systematic Review and Meta-Analysis
Source: J Clin Med. 2025 Dec 10;14(24):8734. doi: 10.3390/jcm14248734 (PMC12733705; doi:10.3390/jcm14248734)
Supplement: Supplementary file 1 [file jcm-14-08734-s001.zip]

Archive with 8 entries (8 files):
- .DS_Store
- ._Supplementary files
- Figures (S1-S3).pdf
- Table S1.pdf
- Table S2.pdf
- Table S3.pdf
- Table S4.pdf
- Table S5.pdf
